# Supplementary material for: p62 Promotes Survival and Hepatocarcinogenesis in Mice with Liver-Specific NEMO Ablation
Source: Cancers (Basel). 2022 May 15;14(10):2436. doi: 10.3390/cancers14102436 (PMC9139637; doi:10.3390/cancers14102436)
Supplement: Supplementary file 1 [file cancers-14-02436-s001.zip]

Archive with 1 entries (1 files):
- cancers-1698084-supplementary.pdf
